# Supplementary material for: Computational Insight into Biotransformation Profiles of Organophosphorus Flame Retardants to Their Diester Metabolites by Cytochrome P450
Source: Molecules. 2022 Apr 28;27(9):2799. doi: 10.3390/molecules27092799 (PMC9102461; doi:10.3390/molecules27092799)
Supplement: Supplementary file 1 [file molecules-27-02799-s001.zip]

Archive with 1 entries (1 files):
- molecules-1702696-supplementary.pdf
